# Supplementary material for: A Prostate Cancer Proteomics Database for SWATH-MS Based Protein Quantification
Source: Cancers (Basel). 2021 Nov 8;13(21):5580. doi: 10.3390/cancers13215580 (PMC8582933; doi:10.3390/cancers13215580)
Supplement: Supplementary file 1 [file cancers-13-05580-s001.zip]

Archive with 2 entries (2 files):
- cancers-1408698-supplementary table proof.xlsx
- cancers-1408698-supplementary.pdf
